# Supplementary material for: Psychological Interventions for the Treatment of Patients with Chronic Dermatoses: A Systematic Literature Review
Source: Healthcare (Basel). 2025 Nov 17;13(22):2947. doi: 10.3390/healthcare13222947 (PMC12652191; doi:10.3390/healthcare13222947)
Supplement: Supplementary file 1 [file healthcare-13-02947-s001.zip]

Archive with 1 entries (1 files):
- healthcare-3950071-supplementary.pdf
